# Supplementary material for: Genetic Landscape of Slovenians: Past Admixture and Natural Selection Pattern
Source: Front Genet. 2018 Nov 19;9:551. doi: 10.3389/fgene.2018.00551 (PMC6252347; doi:10.3389/fgene.2018.00551)
Supplement: Supplementary file 1 [file Table_1.xlsx]

## Sheet: Table_S1
Supplementary Table 1: Popualtion included in this study and dataset used for different analyses.
Population	Sample Size	Acronym	Slovenia_HO	Slovenian_HO_EU	Slovenian_AG	Study	Region
AA	10		yes	no	no	Lazaridis et al. 2016
Adygei	16	ADY	yes	no	no	Lazaridis et al. 2016	Caucasus
Alberstedt_LN	1	ARM	no	no	yes	Haak et al 2015	Caucasus
Armenians	10		yes	no	no	Lazaridis et al. 2016
Assyrians	11	ASY	yes	no	no	Lazaridis et al. 2016	Near East
Baalberge_MN	3		no	no	yes	Haak et al 2015
Balkar	10	BLK	yes	no	no	Lazaridis et al. 2016	Caucasus
Balochi	20	BAL	yes	no	no	Lazaridis et al. 2016	South Asia
Basque	29	BAS	yes	yes	no	Lazaridis et al. 2016	West Europe
BedouinA	24	BEA	yes	no	no	Lazaridis et al. 2016	Near East
BedouinB	18	BEB	yes	no	no	Lazaridis et al. 2016	Near East
Belarusians	10	BEL	yes	yes	no	Lazaridis et al. 2016	North East Europe
Bell_Beaker_LN	6		no	no	yes	Haak et al 2015
BenzigerodeHeimburg_LN	3		no	no	yes	Haak et al 2015
Brahui	21	BRA	yes	no	no	Lazaridis et al. 2016	South Asia
Burusho	23	BUR	yes	no	no	Lazaridis et al. 2016	South Asia
Chuvash	10	CHU	yes	no	no	Lazaridis et al. 2016	Caucasus
Corded_Ware_LN	4		no	no	yes	Haak et al 2015
Croatians	10	CRO	yes	yes	no	Lazaridis et al. 2016	Central Europe
Czech	10	CZE	yes	yes	no	Lazaridis et al. 2016	Central Europe
Druze	33	DRU	yes	no	no	Lazaridis et al. 2016	Near East
Egyptians	18	EGY	yes	no	no	Lazaridis et al. 2016	North Africa
English	10	ENG	yes	yes	no	Lazaridis et al. 2016	North West Europe
Esperstedt_MN	1		no	no	yes	Haak et al 2015
Estonians	10	EST	yes	yes	no	Lazaridis et al. 2016	North East Europe
French	61	FRE	yes	yes	no	Lazaridis et al. 2016	West Europe
Georgians	10	GEO	yes	no	no	Lazaridis et al. 2016	Caucasus
Greeks	20	GRE	yes	yes	no	Lazaridis et al. 2016	South Europe
Halberstadt_LBA	1		no	no	yes	Haak et al 2015
Hazara	13	HAZ	yes	no	no	Lazaridis et al. 2016	Central Asia
Hungarians	20	HUN	yes	yes	no	Lazaridis et al. 2016	Central Europe
HungaryGamba_BA	2		no	no	yes	Haak et al 2015
HungaryGamba_CA	1		no	no	yes	Haak et al 2015
HungaryGamba_EN	8		no	no	yes	Haak et al 2015
HungaryGamba_HG	1		no	no	yes	Haak et al 2015
HungaryGamba_IA	1		no	no	yes	Haak et al 2015
Icelanders	12	ICE	yes	yes	no	Lazaridis et al. 2016	North West Europe
Iceman	1		no	no	yes	Haak et al 2015
Iranians	38	IRA	yes	no	no	Lazaridis et al. 2016	Near East
Italians_North	20	ITN	yes	yes	no	Lazaridis et al. 2016	South Europe
Kalash	10	KAS	yes	no	no	Lazaridis et al. 2016	South Asia
Kalmyk	10	KAM	yes	no	no	Lazaridis et al. 2016	Central Asia
Karelia_HG	1		no	no	yes	Haak et al 2015
Karsdorf_LN	1		no	no	yes	Haak et al 2015
Kostenki14	1		no	no	yes	Haak et al 2015
LaBrana1	1		no	no	yes	Haak et al 2015
LBK_EN	12		no	no	yes	Haak et al 2015
LBKT_EN	1		no	no	yes	Haak et al 2015
Lebanese_Muslim	11	LEB	yes	no	no	Lazaridis et al. 2016	Near East
Lithuanians	10	LIT	yes	yes	no	Lazaridis et al. 2016	North East Europe
MA1	1		no	no	yes	Haak et al 2015
Makrani	19	MAK	yes	no	no	Lazaridis et al. 2016	South Asia
Mandenka	12	MAN	yes	no	no	Lazaridis et al. 2016	Africa
Masai	10	MAS	yes	no	no	Lazaridis et al. 2016	Africa
Mordovians	10	MOD	yes	yes	no	Lazaridis et al. 2016	North East Europe
Moroccans	10	MOR	yes	no	no	Lazaridis et al. 2016	North Africa
Motala_HG	7		no	no	yes	Haak et al 2015
Mozabite	21	MOZ	yes	no	no	Lazaridis et al. 2016	North Africa
North_Ossetian	10	NOS	yes	no	no	Lazaridis et al. 2016	Caucasus
Norwegians	11	NOR	yes	yes	no	Lazaridis et al. 2016	North East Europe
Orcadians	12	ORC	yes	yes	no	Lazaridis et al. 2016	North West Europe
Palestinians	35	PAL	yes	no	no	Lazaridis et al. 2016	Near East
Pathan	19	PAT	yes	no	no	Lazaridis et al. 2016	South Asia
Romanians	10	ROM	yes	yes	no	Lazaridis et al. 2016	Central Europe
Russians	22	RUS	yes	yes	no	Lazaridis et al. 2016	North East Europe
Samara_HG	1		no	no	yes	Haak et al 2015
Sardinians	27	SAR	yes	yes	no	Lazaridis et al. 2016	South Europe
Sicilians	11	SIC	yes	yes	no	Lazaridis et al. 2016	South Europe
Sindhi	18	SIN	yes	no	no	Lazaridis et al. 2016	South Asia
Slovenians	92	SLO	yes	yes	yes	This study	Central Europe
Somali	13	SOM	yes	no	no	Lazaridis et al. 2016	Africa
Spanish	53	SPA	yes	yes	no	Lazaridis et al. 2016	West Europe
Starcevo_EN	1		no	no	yes	Haak et al 2015
Stuttgart	1		no	no	yes	Haak et al 2015
SwedenSkoglund_MHG	1		no	no	yes	Haak et al 2015
SwedenSkoglund_MN	1		no	no	yes	Haak et al 2015
SwedenSkoglund_NHG	3		no	no	yes	Haak et al 2015
Tubalar	17	TUB	yes	no	no	Lazaridis et al. 2016
Turkish	56	TUR	yes	no	no	Lazaridis et al. 2016	Near East
Unetice_EBA	7		no	no	yes	Haak et al 2015
Ust_Ishim	1		no	no	yes	Haak et al 2015
Uygur	10	UYG	yes	no	no	Lazaridis et al. 2016	Central Asia
Uzbek	10	UZB	yes	no	no	Lazaridis et al. 2016	Central Asia
Yamnaya	9		no	no	yes	Haak et al 2015
Yoruba	70	YRI	yes	no	no	Lazaridis et al. 2016	Africa

## Sheet: Table_S2
Supplementary Table 2: Number of segments and ROH pattern
Populations	Mean number of segments	Mean total Homozygosity (Mb)
Slovenians	2.5	13.4
AA	0.3	2.9
Adygei	2.5	11.2
Armenians	2.1	10.2
Assyrian	4.8	28.4
Balkar	1.8	6.4
Balochi	18.2	166
Basque	6.2	21.1
BedouinA	11.8	108.3
BedouinB	18.6	118.7
Belarusians	1.1	3.2
Brahui	9.5	75.2
Burusho	4.8	25
Chuvash	3.9	14.2
Croatians	2	10.1
Czech	1	2.3
Druze	8.8	75.7
Egyptians	1.6	6.6
English	1.1	3
Estonians	2.1	5.3
French	1.5	7.1
Georgians	0.9	3.3
Greeks	2	11.3
Hazara	4.4	34.1
Hungarians	0.4	2.5
Icelanders	3.3	18.6
Iranians	3.6	32.6
Italians_North	1.4	10.2
Kalash	20.5	92.2
Kalmyk	1	3.8
Lebanese_Muslim	6.1	44.6
Lithuanians	2.6	9.6
Makrani	14	122.8
Mandenka	0.9	3.5
Masai	1.5	5.6
Mordovians	2.8	13.1
Moroccans	2.8	21.3
Mozabite	10.8	44.4
North_Ossetian	3	10.9
Norwegians	1.9	7.9
Orcadians	3.1	16
Palestinians	5.3	44.3
Pathan	6.3	60.6
Romanians	4.1	19.7
Russians	2.1	7.9
Sardinians	5.2	26.2
Sicilians	2	18.7
Sindhi	10.3	84.1
Somali	6	44.6
Spanish	1.3	7.7
Tubalar	12.2	61.7
Turkish	6.3	53.5
Uygur	1.6	9.3
Uzbek	4.6	48.9
Yoruba	0.7	2.6

## Sheet: Table_S3
Supplementary Table 3: ROH hotspot region in Slovenian populations
No. individuals	Chromosome	start	end	length (in kb)	No. SNPs
26	12	111883778	112771062	887.285	75
22	15	43543695	43816917	273.223	40
21	15	43826557	44040964	214.408	17
17	2	135817760	136388473	570.714	35
15	15	72965159	73110819	145.661	22
14	10	74662103	74897816	235.714	19
12	10	75847856	76024496	176.641	12
12	16	68068627	68304392	235.766	21
11	1	45766451	46600917	834.467	92
11	6	145588073	145774684	186.612	40
11	11	49488707	50010908	522.202	40
10	8	51032813	51164313	131.501	15
10	14	66620128	67608948	988.821	62

## Sheet: Table_S4
Supplementary Table 4: Genes present in ROH hotspot
Gene ID	Associated Gene Name	Gene Start (bp)	Chromosome/scaffold name	Gene End (bp)	Present in GWAS catalogue	Traits
ENSG00000162415	ZSWIM5	45482071	1	45771881	no
ENSG00000186603	HPDL	45792545	1	45794347	no
ENSG00000132781	MUTYH	45794835	1	45806142	no
ENSG00000132773	TOE1	45805342	1	45809647	no
ENSG00000070759	TESK2	45809555	1	45956872	no
ENSG00000238945	snoU13	45824324	1	45824420	no
ENSG00000236872	RP11-291L19.1	45880692	1	45881016	no
ENSG00000236624	CCDC163P	45959538	1	45965751	no
ENSG00000132763	MMACHC	45965725	1	45976739	no
ENSG00000117450	PRDX1	45976708	1	45988719	yes	Homocysteine levels
ENSG00000234379	HMGB1P48	45996599	1	45997811	no
ENSG00000117448	AKR1A1	46016215	1	46035721	no
ENSG00000132780	NASP	46049518	1	46084566	yes	Glycemic traits
ENSG00000159588	CCDC17	46085716	1	46089729	no
ENSG00000159592	GPBP1L1	46092976	1	46153785	no
ENSG00000225447	RPS15AP10	46111488	1	46111869	no
ENSG00000234329	RP11-767N6.2	46116711	1	46117498	no
ENSG00000159596	TMEM69	46152886	1	46160115	no
ENSG00000197429	IPP	46159996	1	46216322	no
ENSG00000230896	RP11-767N6.7	46160356	1	46162747	no
ENSG00000236111	RP11-630I5.1	46246949	1	46247629	no
ENSG00000086015	MAST2	46252659	1	46501796	no
ENSG00000232467	TMA16P2	46312666	1	46313266	no
ENSG00000117461	PIK3R3	46505812	1	46642160	no
ENSG00000226957	RP4-533D7.4	46512490	1	46514040	no
ENSG00000233114	RP4-533D7.3	46570622	1	46570847	no
ENSG00000227857	RP4-533D7.5	46600203	1	46604753	no
ENSG00000115839	RAB3GAP1	135809835	2	135933964	yes	Blood metabolite levels
ENSG00000238337	snoU13	135823202	2	135823304	no
ENSG00000208308	SNORA40	135894198	2	135894325	no
ENSG00000121988	ZRANB3	135894486	2	136288806	no
ENSG00000235651	AC064850.4	136268116	2	136269513	no
ENSG00000048991	R3HDM1	136289025	2	136482840	no
ENSG00000221796	AL356739.1	145669894	6	145669985	no
ENSG00000147481	SNTG1	50822349	8	51706678	no
ENSG00000138315	OIT3	74653339	10	74692791	no
ENSG00000215086	NPM1P24	74677399	10	74678292	no
ENSG00000138308	PLA2G12B	74694928	10	74714536	yes	Cholesterol, total
ENSG00000213700	RPL17P50	74765591	10	74766353	no
ENSG00000122884	P4HA1	74766975	10	74856732	no
ENSG00000232646	RP11-344N10.4	74824884	10	74825225	no
ENSG00000237768	RP11-344N10.2	74831053	10	74833766	no
ENSG00000201047	Y_RNA	74842252	10	74842353	no
ENSG00000272630	RP11-344N10.5	74857802	10	74861055	no
ENSG00000166321	NUDT13	74870217	10	74891586	no
ENSG00000272599	RP11-152N13.16	74884331	10	74885163	no
ENSG00000221164	SNORA11	74885838	10	74885965	no
ENSG00000122882	ECD	74889913	10	74928813	no
ENSG00000035403	VCL	75757872	10	75879918	no
ENSG00000267957	RP11-178G16.4	75880013	10	75880621	no
ENSG00000269772	RP11-178G16.5	75880800	10	75881121	no
ENSG00000185009	AP3M1	75881524	10	75910821	no
ENSG00000156110	ADK	75910960	10	76469061	yes	Blood metabolite levels
ENSG00000205035	RP11-707M1.1	49580098	11	49831971	no
ENSG00000254487	RP11-707M1.7	49839330	11	49847105	no
ENSG00000255268	RP11-707M1.9	49846391	11	49848276	no
ENSG00000219061	TRIM51FP	49854692	11	49860872	no
ENSG00000254714	RP11-163O19.1	49872181	11	49884080	no
ENSG00000255550	RP11-163O19.11	49875632	11	49880954	no
ENSG00000255214	RP11-163O19.10	49893378	11	49895619	no
ENSG00000255190	TRIM51DP	49896497	11	49898190	no
ENSG00000254800	RP11-163O19.3	49904551	11	49905645	no
ENSG00000255111	RP11-163O19.8	49913814	11	49915329	no
ENSG00000254408	OR4A1P	49919819	11	49920738	no
ENSG00000254472	OR4A49P	49936565	11	49937196	no
ENSG00000254637	OR4A18P	49938943	11	49940030	no
ENSG00000254940	OR4A19P	49941864	11	49942966	no
ENSG00000254624	OR4R3P	49944601	11	49945438	no
ENSG00000258817	OR4C13	49973943	11	49974971	no
ENSG00000221954	OR4C12	50003009	11	50004071	no
ENSG00000111252	SH2B3	111843752	12	111889427	yes	Type 1 diabetes
ENSG00000204842	ATXN2	111890018	12	112037480	yes	Platelet count
ENSG00000266269	AC002395.1	111925282	12	111925382	no
ENSG00000272215	U7	112002625	12	112002687	no
ENSG00000238168	RP11-686G8.1	112019179	12	112019607	no
ENSG00000258099	RP11-686G8.2	112037302	12	112038060	no
ENSG00000089234	BRAP	112079950	12	112123790	yes	Type 1 diabetes
ENSG00000258359	PCNPP1	112107656	12	112108166	no
ENSG00000111271	ACAD10	112123857	12	112194903	yes	Diastolic blood pressure
ENSG00000257767	RP11-162P23.2	112191694	12	112229222	no
ENSG00000111275	ALDH2	112204691	12	112247782	yes	Esophageal cancer
ENSG00000257877	RP3-462E2.3	112250597	12	112251224	no
ENSG00000248594	AC003029.1	112277571	12	112279211	no
ENSG00000234608	MAPKAPK5-AS1	112277571	12	112280706	no
ENSG00000089022	MAPKAPK5	112279782	12	112334343	no
ENSG00000244060	RPS2P41	112317142	12	112318053	no
ENSG00000270018	RP3-462E2.5	112335140	12	112335710	no
ENSG00000229186	ADAM1A	112337067	12	112340042	no
ENSG00000226469	ADAM1B	112364822	12	112366821	no
ENSG00000198270	TMEM116	112369086	12	112450970	no
ENSG00000258373	SLC25A3P2	112430800	12	112431679	no
ENSG00000257624	RP1-128M12.3	112438543	12	112438789	no
ENSG00000089248	ERP29	112451120	12	112461255	no
ENSG00000111300	NAA25	112464500	12	112546826	yes	Coronary heart disease
ENSG00000266370	MIR3657	112475403	12	112475519	no
ENSG00000258323	RP1-267L14.3	112501713	12	112503559	no
ENSG00000200688	Y_RNA	112506908	12	112507013	no
ENSG00000135148	TRAFD1	112563305	12	112591407	no
ENSG00000200135	Y_RNA	112587164	12	112587276	no
ENSG00000173064	HECTD4	112597992	12	112819896	yes	Blood pressure
ENSG00000257494	RP3-521E19.2	112694604	12	112696895	no
ENSG00000201428	RN7SKP71	112704881	12	112705198	no
ENSG00000213152	RPL7AP60	112739674	12	112740467	no
ENSG00000257658	RP3-521E19.3	112759563	12	112760893	no
ENSG00000200860	Y_RNA	66644245	14	66644353	no
ENSG00000258561	RP11-72M17.1	66679528	14	66976112	no
ENSG00000196553	LINC00238	66953072	14	66965271	no
ENSG00000171723	GPHN	66974125	14	67648520	no
ENSG00000258796	CTD-2560C21.1	67227250	14	67227736	no
ENSG00000258490	RP11-862P13.1	67435755	14	67436533	no
ENSG00000104055	TGM5	43524793	15	43559055	no
ENSG00000261679	ATP5HP1	43560102	15	43560586	no
ENSG00000159495	TGM7	43568478	15	43594453	no
ENSG00000260406	RP11-402F9.3	43594294	15	43594970	no
ENSG00000168806	LCMT2	43619974	15	43622803	no
ENSG00000168803	ADAL	43622872	15	43646096	no
ENSG00000140265	ZSCAN29	43650370	15	43663223	no
ENSG00000137822	TUBGCP4	43661419	15	43699293	no
ENSG00000243871	RN7SL487P	43683633	15	43683925	no
ENSG00000067369	TP53BP1	43699407	15	43802926	yes	Triglycerides
ENSG00000166963	MAP1A	43803156	15	43823818	no
ENSG00000168781	PPIP5K1	43825660	15	43882430	no
ENSG00000237289	CKMT1B	43885252	15	43897099	no
ENSG00000242866	STRC	43891596	15	44010458	no
ENSG00000222398	RNU6-554P	43894741	15	43894846	no
ENSG00000238535	snoU13	43905880	15	43905983	no
ENSG00000166762	CATSPER2	43920701	15	43960316	no
ENSG00000206991	RNU6-610P	43929830	15	43929936	no
ENSG00000224677	PDIA3P2	43941321	15	43941478	no
ENSG00000249839	AC011330.5	43955852	15	43976537	no
ENSG00000223572	CKMT1A	43985084	15	43991420	no
ENSG00000166763	STRCP1	43991686	15	44010382	no
ENSG00000201136	RNU6-353P	43994561	15	43994668	no
ENSG00000238494	snoU13	44005342	15	44005445	no
ENSG00000205771	CATSPER2P1	44019116	15	44039292	no
ENSG00000206589	RNU6-354P	44026377	15	44026483	no
ENSG00000167004	PDIA3	44038590	15	44065477	no
ENSG00000175202	HIGD2B	72968124	15	72978490	no
ENSG00000261281	RP11-361M10.4	72974607	15	72975245	no
ENSG00000140463	BBS4	72978527	15	73030817	no
ENSG00000159322	ADPGK	73043710	15	73078187	no
ENSG00000260898	ADPGK-AS1	73075176	15	73090540	no
ENSG00000167264	DUS2	68021649	16	68113223	no
ENSG00000221789	AC130462.1	68089682	16	68089787	no
ENSG00000261864	RP11-67A1.2	68111243	16	68156174	no
ENSG00000072736	NFATC3	68118654	16	68263162	no
ENSG00000201850	Y_RNA	68123352	16	68123446	no
ENSG00000212445	SNORA48	68223190	16	68223324	no
ENSG00000262514	RP11-96D1.9	68233698	16	68234884	no
ENSG00000240435	RPS12P27	68243345	16	68243681	no
ENSG00000260891	RP11-96D1.5	68246304	16	68255574	no
ENSG00000263276	RP11-96D1.10	68258616	16	68261637	no
ENSG00000262160	RP11-96D1.11	68259872	16	68263048	no
ENSG00000103067	ESRP2	68263014	16	68272005	no
ENSG00000261469	RP11-96D1.6	68270748	16	68271570	no
ENSG00000103066	PLA2G15	68279207	16	68294961	no
ENSG00000260441	RP11-96D1.7	68290065	16	68294346	no
ENSG00000103064	SLC7A6	68298433	16	68335722	yes	Blood metabolite levels

## Sheet: Table_S5
Supplementary Table 5: ALDER results with significant p-value (<0.05) using Slovenian population as target of the admixtrure event with two possible sources (RefA and RefB).
Time is reported in generations.
p-value	Target	RefA	RefB	Zscore	Time (generations)	sd
5.5e-28	Slovenian	Russian	Sardinian	11.54	135.58	9.31
3.5e-23	Slovenian	Lithuanian	Sardinian	10.55	145.03	8.48
7.7e-17	Slovenian	BedouinA	Mordovian	9.08	108.83	11.88
9.8e-16	Slovenian	Basque	Belarusian	8.8	150.72	15.72
4.3e-15	Slovenian	Italian_North	Lithuanian	8.63	128.76	11.31
4.8e-15	Slovenian	Belarusian	Sardinian	8.62	139.78	16.22
9.3e-14	Slovenian	Russian	Spanish	8.27	131.57	13.35
7.7e-13	Slovenian	Lithuanian	Palestinian	8.02	119.34	11.76
3.9e-12	Slovenian	Icelandic	Sardinian	7.81	172.26	21.62
5.1e-12	Slovenian	BedouinA	Russian	7.78	122.33	15.72
1e-11	Slovenian	Lithuanian	Sicilian	7.69	144.04	17.95
2.5e-11	Slovenian	BedouinA	Pathan	7.57	184.53	19.12
3.5e-11	Slovenian	Mordovian	Sardinian	7.53	140.54	18.16
5.7e-11	Slovenian	Czech	Sardinian	7.47	150.49	18.68
6.2e-11	Slovenian	Lithuanian	Turkish	7.46	139.97	13.24
1e-10	Slovenian	Druze	Russian	7.39	117.16	13.27
1.8e-10	Slovenian	Balochi	BedouinA	7.31	168.66	14.53
2.3e-10	Slovenian	Egyptian	Mordovian	7.28	119.09	13.04
4.9e-10	Slovenian	Georgian	Sardinian	7.18	221.58	25.94
1.2e-09	Slovenian	Iranian	Lithuanian	7.05	149.01	16.48
1.3e-09	Slovenian	Belarusian	Turkish	7.04	132.51	17.92
4.2e-09	Slovenian	Palestinian	Russian	6.88	106.51	15.05
4.3e-09	Slovenian	Druze	Lithuanian	6.88	120	17.45
5.4e-09	Slovenian	Lithuanian	Uzbek	6.85	177.97	21.79
8.8e-09	Slovenian	Czech	Moroccan	6.77	158.7	18.24
1.1e-08	Slovenian	Georgian	Lithuanian	6.74	134.17	19.41
1.3e-08	Slovenian	Basque	Pathan	6.72	193.18	17.25
1.9e-08	Slovenian	BedouinB	Russian	6.66	140.81	18.28
2e-08	Slovenian	Druze	Icelandic	6.66	157.65	23.68
2e-08	Slovenian	Icelandic	Italian_North	6.66	170.46	25.61
2.9e-08	Slovenian	Italian_North	Russian	6.6	102.98	14.91
6.5e-08	Slovenian	BedouinA	Lithuanian	6.48	134.5	16.42
6.3e-08	Slovenian	BedouinB	Lithuanian	6.48	140.66	19.16
6.6e-08	Slovenian	BedouinA	Icelandic	6.48	186.48	28.79
6.6e-08	Slovenian	Pathan	Sardinian	6.48	195.43	17.19
6.5e-08	Slovenian	Icelandic	Sicilian	6.48	207.99	26.32
1.7e-07	Slovenian	Icelandic	Turkish	6.33	180.77	28.54
2.3e-07	Slovenian	Mordovian	Palestinian	6.28	96.06	15.29
2.4e-07	Slovenian	BedouinA	Chuvash	6.28	124.17	18.24
2.6e-07	Slovenian	Czech	Druze	6.27	127.92	13.99
2.8e-07	Slovenian	Chuvash	Turkish	6.26	129.98	15.73
3.1e-07	Slovenian	Iranian	Russian	6.24	171.09	25.61
3.8e-07	Slovenian	BedouinA	Brahui	6.21	149	11.7
3.8e-07	Slovenian	Icelandic	Palestinian	6.21	176.1	20.34
4e-07	Slovenian	Assyrian	Czech	6.2	162.37	23.82
4.2e-07	Slovenian	Italian_North	Sardinian	6.19	167.67	24.54
4.2e-07	Slovenian	Armenian	Icelandic	6.19	183.69	29.67
4.5e-07	Slovenian	Basque	Lithuanian	6.18	141.5	22.89
4.7e-07	Slovenian	Sardinian	Uzbek	6.17	179.55	22.11
5.9e-07	Slovenian	Czech	Iranian	6.14	162.24	20.75
7.4e-07	Slovenian	French	Russian	6.1	129.99	16.65
8.1e-07	Slovenian	Egyptian	Russian	6.09	145.9	20.85
8.7e-07	Slovenian	French	Sardinian	6.08	160.49	23.49
8.3e-07	Slovenian	Brahui	Czech	6.08	188.28	30.96
9.2e-07	Slovenian	BedouinA	French	6.07	183.75	29.4
9.9e-07	Slovenian	Egyptian	Icelandic	6.05	183.82	24.59
1.3e-06	Slovenian	Icelandic	Lithuanian	6.01	177.89	29.59
1.3e-06	Slovenian	Balkar	Sardinian	6.01	197.57	23.22
1.6e-06	Slovenian	Belarusian	Brahui	5.98	141.49	23.67
1.6e-06	Slovenian	Mordovian	Mozabite	5.97	92.1	15.42
1.8e-06	Slovenian	BedouinA	Belarusian	5.96	122.47	17.95
1.8e-06	Slovenian	Belarusian	Iranian	5.96	132.02	21.97
1.9e-06	Slovenian	Russian	Sicilian	5.95	144.6	18.45
2.1e-06	Slovenian	Czech	Egyptian	5.93	174.46	17.36
2.3e-06	Slovenian	Belarusian	Druze	5.92	115.02	18.98
2.3e-06	Slovenian	BedouinA	Czech	5.92	149.88	20.88
2.4e-06	Slovenian	Greek	Mordovian	5.91	133.3	22.54
2.8e-06	Slovenian	Chuvash	Sardinian	5.88	156.56	26.61
2.9e-06	Slovenian	BedouinA	Sindhi	5.88	168.78	22.54
3.5e-06	Slovenian	Palestinian	Pathan	5.85	208.01	19.63
3.9e-06	Slovenian	Balkar	Lithuanian	5.83	144.43	18.17
5.2e-06	Slovenian	Croatian	Sardinian	5.78	154.27	25.58
7.4e-06	Slovenian	Chuvash	Egyptian	5.72	132.89	22.72
1e-05	Slovenian	BedouinB	Belarusian	5.66	125.9	22.23
1.1e-05	Slovenian	Egyptian	Sindhi	5.66	185.8	28.96
1.1e-05	Slovenian	Icelandic	Spanish	5.65	206.73	36.59
1.2e-05	Slovenian	Brahui	Mordovian	5.64	115.76	20.52
1.4e-05	Slovenian	Mordovian	Turkish	5.61	105.19	16.69
1.4e-05	Slovenian	Assyrian	Mordovian	5.61	132.5	22.87
1.4e-05	Slovenian	Brahui	Lithuanian	5.61	151.92	22.97
1.4e-05	Slovenian	Czech	Turkish	5.61	163.93	24.65
1.5e-05	Slovenian	Belarusian	Sicilian	5.6	133.67	23.88
1.6e-05	Slovenian	Egyptian	Lithuanian	5.59	135.08	16.66
1.7e-05	Slovenian	French	Italian_North	5.58	138.18	20.08
2.1e-05	Slovenian	BedouinB	Pathan	5.55	210.63	28.3
2.7e-05	Slovenian	Icelandic	Mozabite	5.5	153.96	28.01
3.1e-05	Slovenian	Iranian	Mordovian	5.47	110.46	20.18
3.3e-05	Slovenian	Chuvash	Palestinian	5.46	129.31	21.79
3.3e-05	Slovenian	Kalash	Sardinian	5.46	180.51	24.51
3.7e-05	Slovenian	Balochi	Lebanese_Muslim	5.44	104.71	18.67
3.8e-05	Slovenian	North_Ossetian	Sardinian	5.44	211.35	36.97
4.1e-05	Slovenian	Belarusian	Palestinian	5.43	118.64	17
4e-05	Slovenian	Russian	Turkish	5.43	139.19	19.97
3.9e-05	Slovenian	Sardinian	Uygur	5.43	190.19	23.04
5.5e-05	Slovenian	Palestinian	Sindhi	5.37	165.98	23.02
5.6e-05	Slovenian	Basque	Sardinian	5.37	172.42	31.09
6.1e-05	Slovenian	Balochi	Sardinian	5.35	196.4	24.22
6.7e-05	Slovenian	Chuvash	Druze	5.34	147.31	24.17
6.5e-05	Slovenian	Chuvash	Italian_North	5.34	163.32	30.58
7.1e-05	Slovenian	Chuvash	Georgian	5.33	186.25	33.4
7.2e-05	Slovenian	Belarusian	Mozabite	5.32	122.83	23.08
7.6e-05	Slovenian	Chuvash	Moroccan	5.31	119.64	22.52
7.6e-05	Slovenian	Lithuanian	Spanish	5.31	139.39	26.24
8e-05	Slovenian	Basque	Turkish	5.3	122.98	23.19
8.2e-05	Slovenian	Italian_North	Turkish	5.3	125.75	19.49
8.4e-05	Slovenian	Kalmyk	Sardinian	5.29	156.45	24.63
0.0001	Slovenian	Egyptian	Pathan	5.26	205.47	27.31
0.00011	Slovenian	Greek	Lithuanian	5.25	171	21.93
0.00011	Slovenian	Italian_North	Uzbek	5.25	186.86	25.05
0.00011	Slovenian	Masai	Orcadian	5.25	279.17	36.87
0.00012	Slovenian	Czech	Palestinian	5.24	146.09	20.39
0.00012	Slovenian	French	Uzbek	5.23	206.88	39.59
0.00013	Slovenian	Lithuanian	Mozabite	5.21	91.91	11.94
0.00014	Slovenian	Druze	Sindhi	5.21	183.25	32.95
0.00014	Slovenian	Druze	French	5.2	142.57	22.13
0.00015	Slovenian	French	Lithuanian	5.19	179.27	25.48
0.00015	Slovenian	Icelandic	Iranian	5.19	204.75	39.45
0.00017	Slovenian	French	Georgian	5.16	179.56	34.78
0.00019	Slovenian	Brahui	Sardinian	5.14	178.28	22.77
0.00023	Slovenian	Croatian	Icelandic	5.11	189	35.84
0.00024	Slovenian	Balochi	Moroccan	5.1	119.02	23.35
0.00025	Slovenian	Czech	Uzbek	5.09	221.71	35.52
0.00027	Slovenian	Georgian	Mordovian	5.08	115.82	22.8
0.00026	Slovenian	Chuvash	Iranian	5.08	167.14	24.63
0.00027	Slovenian	Lebanese_Muslim	Pathan	5.08	173.08	27.99
0.00028	Slovenian	Egyptian	Kalash	5.07	148.65	28.68
0.0003	Slovenian	Armenian	Belarusian	5.06	143	26.94
0.00037	Slovenian	Sardinian	Tubalar	5.02	164.24	24.35
0.00036	Slovenian	Egyptian	French	5.02	193.62	21.33
0.00037	Slovenian	Croatian	Lithuanian	5.01	156.73	22.25
0.00044	Slovenian	Adygei	Lithuanian	4.98	137.88	21.09
0.00048	Slovenian	Italian_North	Palestinian	4.97	166.68	26.56
0.00052	Slovenian	Sardinian	Sindhi	4.95	180.96	25.2
0.00056	Slovenian	BedouinB	Kalash	4.94	222.41	29.43
0.00065	Slovenian	Mordovian	Moroccan	4.91	97.63	19.9
0.00065	Slovenian	French	Turkish	4.91	155.46	31.69
0.00065	Slovenian	Italian_North	Pathan	4.91	199.06	33.99
0.00067	Slovenian	Russian	Somali	4.9	149.12	30.42
0.00079	Slovenian	Druze	Mordovian	4.87	109.75	22.55
0.00093	Slovenian	BedouinA	Uzbek	4.84	158.29	27.14
0.00099	Slovenian	Greek	Uzbek	4.82	174	33.47
0.001	Slovenian	Moroccan	Sindhi	4.81	124.73	25.91
0.0011	Slovenian	Armenian	Russian	4.8	121.04	19.97
0.0011	Slovenian	BedouinA	Burusho	4.8	193.32	25.8
0.0012	Slovenian	Belarusian	Georgian	4.79	107.37	22.43
0.0012	Slovenian	Italian_North	Mordovian	4.79	116.13	24.25
0.0012	Slovenian	Hazara	Sardinian	4.78	163.14	30.44
0.0012	Slovenian	Lithuanian	Sindhi	4.78	186.78	32.89
0.0013	Slovenian	BedouinB	Mordovian	4.77	128.01	21.92
0.0014	Slovenian	Czech	Lithuanian	4.76	159.92	31.53
0.0014	Slovenian	Iranian	Sardinian	4.76	187.25	26.67
0.0014	Slovenian	Basque	Russian	4.75	112.26	23.62
0.0014	Slovenian	Brahui	Egyptian	4.75	166.85	22.74
0.0014	Slovenian	Georgian	Icelandic	4.75	168.62	35.47
0.0014	Slovenian	Makrani	Orcadian	4.75	335.07	43.64
0.0016	Slovenian	Czech	Italian_North	4.73	152.22	19.68
0.0015	Slovenian	Icelandic	Kalmyk	4.73	222.38	37.94
0.0017	Slovenian	Assyrian	Belarusian	4.72	135	23.18
0.0017	Slovenian	Adygei	Belarusian	4.71	117.7	24.99
0.0018	Slovenian	Belarusian	Egyptian	4.7	149.51	22.65
0.0019	Slovenian	Burusho	Sardinian	4.7	198.88	28.62
0.0019	Slovenian	Assyrian	Lithuanian	4.69	155.57	21.67
0.0019	Slovenian	BedouinB	Sindhi	4.69	227.53	31.96
0.002	Slovenian	Kalash	Mozabite	4.68	110.69	23.65
0.002	Slovenian	Belarusian	Moroccan	4.68	122.21	26.13
0.002	Slovenian	Adygei	Sardinian	4.68	165.7	35.39
0.0022	Slovenian	French	Iranian	4.66	200.13	40.2
0.0023	Slovenian	Mordovian	Sicilian	4.65	146.3	31.46
0.0024	Slovenian	Mordovian	Uzbek	4.65	177.9	33.9
0.0025	Slovenian	Mozabite	Russian	4.64	106.78	23.02
0.0028	Slovenian	Basque	Sicilian	4.61	209.01	31.7
0.0031	Slovenian	Brahui	Lebanese_Muslim	4.59	128.09	26.07
0.0031	Slovenian	BedouinB	Czech	4.59	149.9	27.92
0.0036	Slovenian	Masai	Mordovian	4.56	124.91	25.67
0.0036	Slovenian	BedouinA	Orcadian	4.56	228.94	31.4
0.0037	Slovenian	Chuvash	Sicilian	4.55	170.17	29.12
0.0039	Slovenian	Greek	Russian	4.54	156.72	16.49
0.004	Slovenian	Spanish	Uzbek	4.54	180.52	31.18
0.0042	Slovenian	Mandenka	Sardinian	4.53	155.08	34.26
0.0044	Slovenian	Moroccan	Russian	4.52	141.69	31.35
0.0044	Slovenian	Druze	Pathan	4.52	188.16	24.38
0.0046	Slovenian	Pathan	Spanish	4.51	208.6	30.78
0.0045	Slovenian	Iranian	Orcadian	4.51	314.77	44.65
0.0047	Slovenian	Adygei	Mordovian	4.5	152.7	33.92
0.0052	Slovenian	Georgian	Russian	4.48	166.32	26.44
0.0057	Slovenian	Adygei	Croatian	4.46	119.99	24.18
0.0057	Slovenian	Assyrian	Sindhi	4.46	180.72	32.83
0.0061	Slovenian	Moroccan	Pathan	4.45	165.77	37.26
0.006	Slovenian	Belarusian	Icelandic	4.45	207.34	40.63
0.0064	Slovenian	Lithuanian	Moroccan	4.44	117.85	26.55
0.0064	Slovenian	Italian_North	Tubalar	4.44	118.9	24.12
0.0064	Slovenian	Balochi	Basque	4.44	172.66	28.85
0.0069	Slovenian	Croatian	Pathan	4.42	237.67	34.81
0.0074	Slovenian	Assyrian	Pathan	4.41	216.39	37.23
0.0076	Slovenian	Chuvash	Somali	4.4	126.64	28.2
0.0077	Slovenian	BedouinA	Makrani	4.4	177.87	39.95
0.0077	Slovenian	Czech	Pathan	4.4	219.13	34.19
0.0079	Slovenian	Druze	Orcadian	4.39	234.99	38.41
0.0087	Slovenian	Balochi	Egyptian	4.37	174.3	29.28
0.0092	Slovenian	Greek	Kalmyk	4.36	149.62	31.87
0.011	Slovenian	Mozabite	Tubalar	4.32	120.83	27.95
0.011	Slovenian	Basque	Iranian	4.32	167.22	31.94
0.011	Slovenian	Basque	Brahui	4.32	167.3	35.69
0.012	Slovenian	Assyrian	Icelandic	4.3	196.35	45.65
0.012	Slovenian	Balochi	Mozabite	4.29	108.2	25.2
0.013	Slovenian	Armenian	Czech	4.28	144.48	22.54
0.014	Slovenian	Italian_North	Kalmyk	4.27	140.51	30.93
0.014	Slovenian	Belarusian	Spanish	4.27	146.56	32.66
0.016	Slovenian	Brahui	Moroccan	4.23	108.34	17.59
0.016	Slovenian	Adygei	Sindhi	4.23	188.37	33.26
0.017	Slovenian	Moroccan	Uzbek	4.22	144.95	20.32
0.018	Slovenian	Brahui	Icelandic	4.21	219.64	52.11
0.02	Slovenian	Assyrian	Basque	4.19	161.76	32.21
0.019	Slovenian	Pathan	Turkish	4.19	180.2	36.07
0.021	Slovenian	Assyrian	Russian	4.18	170.79	34.05
0.022	Slovenian	Egyptian	Orcadian	4.17	225.54	34.82
0.022	Slovenian	Mozabite	Sindhi	4.16	132.91	31.94
0.023	Slovenian	Balkar	Italian_North	4.16	147.47	21.37
0.024	Slovenian	BedouinB	Kalmyk	4.15	120.82	29.12
0.023	Slovenian	BedouinA	Kalash	4.15	170.52	37.42
0.023	Slovenian	Greek	Iranian	4.15	210.99	50.79
0.025	Slovenian	Sicilian	Uzbek	4.14	247.57	32.65
0.025	Slovenian	Basque	Sindhi	4.13	185.24	31.16
0.028	Slovenian	Sicilian	Sindhi	4.11	226.04	33.31
0.028	Slovenian	Czech	Lebanese_Muslim	4.1	121.09	29.5
0.029	Slovenian	Mozabite	Uygur	4.1	130.02	29.11
0.029	Slovenian	BedouinB	Icelandic	4.1	177.99	42.99
0.031	Slovenian	Sindhi	Spanish	4.08	196.64	33.15
0.035	Slovenian	Lebanese_Muslim	Russian	4.06	90.33	22.26
0.035	Slovenian	Icelandic	Uzbek	4.06	247.12	54.71
0.038	Slovenian	Armenian	Chuvash	4.04	141.23	33.54
0.039	Slovenian	Croatian	Mozabite	4.03	99.16	24.6
0.04	Slovenian	Lebanese_Muslim	Lithuanian	4.03	106.33	26.4
0.039	Slovenian	Druze	Kalash	4.03	162.56	36.6
0.041	Slovenian	Czech	Mozabite	4.02	133.53	32.98
0.04	Slovenian	Lithuanian	Makrani	4.02	161.76	30.72
0.041	Slovenian	AA	Sardinian	4.02	193.14	43.64
0.04	Slovenian	Adygei	Uzbek	4.02	237.56	59.04
0.041	Slovenian	Orcadian	Uzbek	4.02	278.31	53.6
0.043	Slovenian	Armenian	French	4.01	159.95	36.05
0.045	Slovenian	Burusho	Egyptian	4	199.21	34.05
0.047	Slovenian	Italian_North	Orcadian	3.99	225.59	36.11
0.049	Slovenian	Belarusian	Uzbek	3.97	185.53	36.21

## Sheet: Table_S6
Supplementary Table 6: Detailed description of GWAS variants found in selection scan
PUBMEDID	DISEASE.TRAIT	REGION	CHR_ID	CHR_POS	MAPPED_GENE	SNPS	P.VALUE	Comparison
18464913	Protein quantitative trait loci	1q21.3	1	154453788	IL6R	rs4129267	2e-57	Slovenian vs Russian
21300955	C-reactive protein levels	1q21.3	1	154453788	IL6R	rs4129267	2e-48	Slovenian vs Russian
23969696	Fibrinogen	1q21.3	1	154453788	IL6R	rs4129267	6e-27	Slovenian vs Russian
21907864	Asthma	1q21.3	1	154453788	IL6R	rs4129267	2e-08	Slovenian vs Russian
24816252	Blood metabolite ratios	10q24.31	10	100315722	PKD2L1	rs603424	1e-115	Slovenian vs Russian
21886157	Metabolic traits	10q24.31	10	100315722	PKD2L1	rs603424	3e-57	Slovenian vs Russian
24816252	Blood metabolite levels	10q24.31	10	100315722	PKD2L1	rs603424	6e-21	Slovenian vs Russian
26068415	Glycerophospholipid levels	10q24.31	10	100315722	PKD2L1	rs603424	9e-19	Slovenian vs Russian
24816252	Blood metabolite levels	10q24.31	10	100315722	PKD2L1	rs603424	7e-16	Slovenian vs Russian
23362303	Palmitoleic acid (16:1n-7) plasma levels	10q24.31	10	100315722	PKD2L1	rs603424	6e-15	Slovenian vs Russian
24816252	Blood metabolite levels	10q24.31	10	100315722	PKD2L1	rs603424	1e-14	Slovenian vs Russian
24816252	Blood metabolite levels	10q24.31	10	100315722	PKD2L1	rs603424	2e-14	Slovenian vs Russian
22359512	Phospholipid levels (plasma)	10q24.31	10	100315722	PKD2L1	rs603424	6e-14	Slovenian vs Russian
24625756	Serum metabolite levels	10q24.31	10	100315722	PKD2L1	rs603424	1e-11	Slovenian vs Russian
24816252	Blood metabolite levels	7q22.1	7	99642556	ZSCAN25	rs10242455	2e-109	Slovenian vs Greek
18483556	Black vs. blond hair color	15q13.1	15	28120472	HERC2	rs12913832	4e-103	Slovenian vs Greek
18483556	Black vs. red hair color	15q13.1	15	28120472	HERC2	rs12913832	1e-77	Slovenian vs Greek
20585627	Hair color	15q13.1	15	28120472	HERC2	rs12913832	9e-88	Slovenian vs Greek
20585627	Eye color	15q13.1	15	28120472	HERC2	rs12913832	1e-300	Slovenian vs Greek
20585627	Eye color	15q13.1	15	28120472	HERC2	rs12913832	3e-52	Slovenian vs Greek
20463881	Eye color traits	15q13.1	15	28120472	HERC2	rs12913832	1e-300	Slovenian vs Greek
23548203	Eye color	15q13.1	15	28120472	HERC2	rs12913832	1e-177	Slovenian vs Greek
23548203	Tanning	15q13.1	15	28120472	HERC2	rs12913832	1e-22	Slovenian vs Greek
23548203	Hair color	15q13.1	15	28120472	HERC2	rs12913832	1e-167	Slovenian vs Greek
23548203	Eye color	15q13.1	15	28120472	HERC2	rs12913832	1e-158	Slovenian vs Greek
25963972	Perceived skin darkness	15q13.1	15	28120472	HERC2	rs12913832	4e-77	Slovenian vs Greek
25918132	Diisocyanate-induced asthma	15q13.1	15	28120472	HERC2	rs12913832	7e-14	Slovenian vs Greek
26926045	Hair color	15q13.1	15	28120472	HERC2	rs12913832	5e-104	Slovenian vs Greek
21829377	Phospholipid levels (plasma)	11q12.2	11	61830500	FADS2	rs1535	3e-63	Slovenian vs Greek
21829377	Phospholipid levels (plasma)	11q12.2	11	61830500	FADS2	rs1535	3e-152	Slovenian vs Greek
26068415	Glycerophospholipid levels	11q12.2	11	61830500	FADS2	rs1535	8e-18	Slovenian vs Greek
26068415	Glycerophospholipid levels	11q12.2	11	61830500	FADS2	rs1535	8e-48	Slovenian vs Greek
25646338	Trans fatty acid levels	11q12.2	11	61830500	FADS2	rs1535	5e-14	Slovenian vs Greek
19060906	HDL cholesterol	11q12.2	11	61803311	FADS1	rs174547	2e-12	Slovenian vs Greek
19060906	Triglycerides	11q12.2	11	61803311	FADS1	rs174547	2e-14	Slovenian vs Greek
21829377	Phospholipid levels (plasma)	11q12.2	11	61803311	FADS1	rs174547	3e-64	Slovenian vs Greek
21829377	Phospholipid levels (plasma)	11q12.2	11	61803311	FADS1	rs174547	4e-154	Slovenian vs Greek
20639392	Resting heart rate	11q12.2	11	61803311	FADS1	rs174547	2e-09	Slovenian vs Greek
21886157	Metabolic traits	11q12.2	11	61803311	FADS1	rs174547	9e-116	Slovenian vs Greek
22286219	Lipid metabolism phenotypes	11q12.2	11	61803311	FADS1	rs174547	8e-262	Slovenian vs Greek
26068415	Glycerophospholipid levels	11q12.2	11	61803311	FADS1	rs174547	2e-175	Slovenian vs Greek
26068415	Glycerophospholipid levels	11q12.2	11	61803311	FADS1	rs174547	2e-40	Slovenian vs Greek
26068415	Glycerophospholipid levels	11q12.2	11	61803311	FADS1	rs174547	9e-141	Slovenian vs Greek
26068415	Glycerophospholipid levels	11q12.2	11	61803311	FADS1	rs174547	9e-172	Slovenian vs Greek
26068415	Glycerophospholipid levels	11q12.2	11	61803311	FADS1	rs174547	3e-42	Slovenian vs Greek
26068415	Glycerophospholipid levels	11q12.2	11	61803311	FADS1	rs174547	5e-84	Slovenian vs Greek
26068415	Glycerophospholipid levels	11q12.2	11	61803311	FADS1	rs174547	2e-70	Slovenian vs Greek
26068415	Sphingolipid levels	11q12.2	11	61803311	FADS1	rs174547	5e-12	Slovenian vs Greek
26068415	Sphingolipid levels	11q12.2	11	61803311	FADS1	rs174547	6e-11	Slovenian vs Greek
27005778	Metabolite levels (lipid measures)	11q12.2	11	61803311	FADS1	rs174547	7e-23	Slovenian vs Greek
26584805	Plasma omega-6 polyunsaturated fatty acid levels (linoleic acid)	11q12.2	11	61803311	FADS1	rs174547	1e-16	Slovenian vs Greek
24823311	Plasma omega-6 polyunsaturated fatty acid levels (gamma-linolenic acid)	11q12.2	11	61803311	FADS1	rs174547	2e-72	Slovenian vs Greek
25429064	Height	11q12.2	11	61803311	FADS1	rs174547	6e-18	Slovenian vs Greek
25646338	Trans fatty acid levels	11q12.2	11	61803311	FADS1	rs174547	6e-14	Slovenian vs Greek
21829377	Phospholipid levels (plasma)	11q12.2	11	61804006	FADS1	rs174550	1e-57	Slovenian vs Greek
20081858	Fasting glucose-related traits	11q12.2	11	61804006	FADS1	rs174550	2e-15	Slovenian vs Greek
20081858	Fasting glucose-related traits	11q12.2	11	61804006	FADS1	rs174550	5e-13	Slovenian vs Greek
22581228	Fasting glucose-related traits (interaction with BMI)	11q12.2	11	61804006	FADS1	rs174550	2e-09	Slovenian vs Greek
26068415	Glycerophospholipid levels	11q12.2	11	61804006	FADS1	rs174550	4e-33	Slovenian vs Greek
24823311	Plasma omega-6 polyunsaturated fatty acid levels (linoleic acid)	11q12.2	11	61804006	FADS1	rs174550	4e-274	Slovenian vs Greek
24823311	Plasma omega-6 polyunsaturated fatty acid levels (adrenic acid)	11q12.2	11	61804006	FADS1	rs174550	4e-140	Slovenian vs Greek
24816252	Blood metabolite levels	11q12.2	11	61804006	FADS1	rs174550	7e-24	Slovenian vs Greek
25500335	Red blood cell fatty acid levels	11q12.2	11	61804006	FADS1	rs174550	6e-43	Slovenian vs Greek
25646338	Trans fatty acid levels	11q12.2	11	61804006	FADS1	rs174550	6e-14	Slovenian vs Greek
23903356	Glycemic traits (pregnancy)	21q22.3	21	41211811	BACE2	rs6517656	6e-16	Slovenian vs Greek
18483556	Black vs. blond hair color	15q13.1	15	28120472	HERC2	rs12913832	4e-103	Slovenian vs Sardinian
18483556	Black vs. red hair color	15q13.1	15	28120472	HERC2	rs12913832	1e-77	Slovenian vs Sardinian
20585627	Hair color	15q13.1	15	28120472	HERC2	rs12913832	9e-88	Slovenian vs Sardinian
20585627	Eye color	15q13.1	15	28120472	HERC2	rs12913832	1e-300	Slovenian vs Sardinian
20585627	Eye color	15q13.1	15	28120472	HERC2	rs12913832	3e-52	Slovenian vs Sardinian
20463881	Eye color traits	15q13.1	15	28120472	HERC2	rs12913832	1e-300	Slovenian vs Sardinian
23548203	Eye color	15q13.1	15	28120472	HERC2	rs12913832	1e-177	Slovenian vs Sardinian
23548203	Tanning	15q13.1	15	28120472	HERC2	rs12913832	1e-22	Slovenian vs Sardinian
23548203	Hair color	15q13.1	15	28120472	HERC2	rs12913832	1e-167	Slovenian vs Sardinian
23548203	Eye color	15q13.1	15	28120472	HERC2	rs12913832	1e-158	Slovenian vs Sardinian
25963972	Perceived skin darkness	15q13.1	15	28120472	HERC2	rs12913832	4e-77	Slovenian vs Sardinian
25918132	Diisocyanate-induced asthma	15q13.1	15	28120472	HERC2	rs12913832	7e-14	Slovenian vs Sardinian
26926045	Hair color	15q13.1	15	28120472	HERC2	rs12913832	5e-104	Slovenian vs Sardinian
18483556	Black vs. blond hair color	15q13.1	15	28120472	HERC2	rs12913832	4e-103	Slovenian vs Spanish
18483556	Black vs. red hair color	15q13.1	15	28120472	HERC2	rs12913832	1e-77	Slovenian vs Spanish
20585627	Hair color	15q13.1	15	28120472	HERC2	rs12913832	9e-88	Slovenian vs Spanish
20585627	Eye color	15q13.1	15	28120472	HERC2	rs12913832	1e-300	Slovenian vs Spanish
20585627	Eye color	15q13.1	15	28120472	HERC2	rs12913832	3e-52	Slovenian vs Spanish
23903356	Glycemic traits (pregnancy)	21q22.3	21	41211811	BACE2	rs6517656	6e-16	Slovenian vs Spanish
20463881	Eye color traits	15q13.1	15	28120472	HERC2	rs12913832	1e-300	Slovenian vs Spanish
23548203	Eye color	15q13.1	15	28120472	HERC2	rs12913832	1e-177	Slovenian vs Spanish
23548203	Tanning	15q13.1	15	28120472	HERC2	rs12913832	1e-22	Slovenian vs Spanish
23548203	Hair color	15q13.1	15	28120472	HERC2	rs12913832	1e-167	Slovenian vs Spanish
23548203	Eye color	15q13.1	15	28120472	HERC2	rs12913832	1e-158	Slovenian vs Spanish
25963972	Perceived skin darkness	15q13.1	15	28120472	HERC2	rs12913832	4e-77	Slovenian vs Spanish
25918132	Diisocyanate-induced asthma	15q13.1	15	28120472	HERC2	rs12913832	7e-14	Slovenian vs Spanish
26926045	Hair color	15q13.1	15	28120472	HERC2	rs12913832	5e-104	Slovenian vs Spanish
21572414	Urinary metabolites	19q13.11	19	32873722	SLC7A9 - CEP89	rs8101881	6e-27	Slovenian vs North Italians
24162737	Alzheimer's disease (late onset)	14q32.12	14	92460608	SLC24A4	rs10498633	6e-09	Slovenian vs North Italians
23903356	Glycemic traits (pregnancy)	21q22.3	21	41211811	BACE2	rs6517656	6e-16	Slovenian vs North Italians
24486069	Asthma (corticosteroid response)	16q12.2	16	54455881	LOC105371272 - LOC105371273	rs2388639	9e-09	Slovenian vs North Italians
24586186	Urinary metabolites (H-NMR features)	19q13.11	19	32873722	SLC7A9 - CEP89	rs8101881	1e-33	Slovenian vs North Italians
24586186	Urinary metabolites (H-NMR features)	19q13.11	19	32873722	SLC7A9 - CEP89	rs8101881	2e-33	Slovenian vs North Italians
24586186	Urinary metabolites (H-NMR features)	19q13.11	19	32873722	SLC7A9 - CEP89	rs8101881	1e-33	Slovenian vs North Italians
24816252	Blood metabolite levels	19q13.11	19	32873722	SLC7A9 - CEP89	rs8101881	1e-16	Slovenian vs North Italians

## Sheet: Table_S7
Supplementary Table 7: Allele frequencies distribution of selected GWAS variants
Population	Acronym	latitude	longitude	rs1042602_A	rs1042602_D	rs1393350_A	rs1393350_D	rs1408799_A	rs1408799_D	rs2269424_A	rs2269424_D	rs4596632_A	rs4596632_D	rs7940244_A	rs7940244_D	rs12913832_A	rs12913832_D	rs4129267_A	rs4129267_D	rs603424_A	rs603424_D	rs10242455_A	rs10242455_D	rs174547_A	rs174547_D	rs174550_A	rs174550_D	rs1535_A	rs1535_D	rs6517656_A	rs6517656_D
Adygei	ADY	44.4	40	0.63	0.375	0.6875	0.3125	0.25	0.75	0.5938	0.4062	0.3438	0.6562	0.75	0.25	0.7188	0.2812	0.6875	0.3125	0.7812	0.2188	0.125	0.875	0.7812	0.2188	0.2188	0.7812	0.7812	0.2188	0.1562	0.8438
Armenians	ARM	38	45	0.65	0.35	0.75	0.25	0.3	0.7	0.5	0.5	0.35	0.65	0.85	0.15	0.65	0.35	0.55	0.45	0.65	0.35	0.05	0.95	0.75	0.25	0.25	0.75	0.75	0.25	0.1	0.9
Balochi	BAL	25.3	69.2	0.8	0.2	0.9	0.1	0.55	0.45	0.775	0.225	0.275	0.725	0.5789	0.4211	0.825	0.175	0.725	0.275	0.5526	0.4474	0.2	0.8	0.7	0.3	0.3	0.7	0.65	0.35	0.175	0.825
Basque	BAS	43.1	-2.6	0.47	0.5345	0.7069	0.2931	0.2241	0.7759	0.7931	0.2069	0.3276	0.6724	0.7414	0.2586	0.6429	0.3571	0.6379	0.3621	0.7679	0.2321	0.03448	0.96552	0.7241	0.2759	0.2759	0.7241	0.6897	0.3103	0.3448	0.6552
Belarusians	BEL	53	28	0.7	0.3	0.85	0.15	0.45	0.55	0.85	0.15	0.25	0.75	0.8	0.2	0.05	0.95	0.75	0.25	0.8	0.2	0.15	0.85	0.55	0.45	0.45	0.55	0.55	0.45	0	1
Brahui	BRA	35.1	75.7	0.81	0.1905	0.90476	0.09524	0.6905	0.3095	0.8333	0.1667	0.4048	0.5952	0.5952	0.4048	0.97619	0.02381	0.7619	0.2381	0.425	0.575	0.09524	0.90476	0.8333	0.1667	0.1667	0.8333	0.7381	0.2619	0.1905	0.8095
Burusho	BUR	35.4	71	0.87	0.1304	0.8913	0.1087	0.5435	0.4565	0.7826	0.2174	0.6087	0.3913	0.6739	0.3261	0.7174	0.2826	0.7174	0.2826	0.6304	0.3696	0.2174	0.7826	0.8043	0.1957	0.1957	0.8043	0.8043	0.1957	0.1739	0.8261
Chuvash	CHU	55.5	47.1	0.7	0.3	0.85	0.15	0.75	0.25	0.8	0.2	0.35	0.65	0.8	0.2	0.4	0.6	0.65	0.35	0.85	0.15	0.05	0.95	0.55	0.45	0.45	0.55	0.55	0.45	0.1	0.9
Croatians	CRO	42.2	17.5	0.7	0.3	0.65	0.35	0.45	0.55	0.5	0.5	0.25	0.75	0.85	0.15	0.35	0.65	0.8	0.2	0.8	0.2	0	1	0.55	0.45	0.45	0.55	0.6	0.4	0.2	0.8
Czech	CZE	50.8	15	0.5	0.5	0.8	0.2	0.2	0.8	0.8	0.2	0.25	0.75	0.7	0.3	0.25	0.75	0.7	0.3	0.85	0.15	0	1	0.9	0.1	0.1	0.9	0.85	0.15	0.4	0.6
Egyptians	EGY	27	30	0.67	0.3333	0.7778	0.2222	0.4706	0.5294	0.6944	0.3056	0.3611	0.6389	0.4722	0.5278	0.7222	0.2778	0.7222	0.2778	0.4444	0.5556	0.1667	0.8333	0.8611	0.1389	0.1389	0.8611	0.8333	0.1667	0.25	0.75
English	ENG	54	-4	0.7	0.3	0.65	0.35	0.45	0.55	0.75	0.25	0.35	0.65	0.9	0.1	0.15	0.85	0.4	0.6	0.8	0.2	0.05	0.95	0.55	0.45	0.45	0.55	0.55	0.45	0.3	0.7
Estonians	EST	59	26	0.8	0.2	0.85	0.15	0.35	0.65	0.6	0.4	0.25	0.75	0.7	0.3	0.15	0.85	0.7	0.3	0.8	0.2	0.05	0.95	0.55	0.45	0.45	0.55	0.55	0.45	0.35	0.65
French	FRE	46	2	0.57	0.4262	0.7869	0.2131	0.4083	0.5917	0.7787	0.2213	0.2627	0.7373	0.7623	0.2377	0.3667	0.6333	0.541	0.459	0.8279	0.1721	0.08197	0.91803	0.7131	0.2869	0.2869	0.7131	0.7213	0.2787	0.1803	0.8197
Georgians	GEO	42	43.5	0.7	0.3	0.65	0.35	0.5	0.5	0.75	0.25	0.1667	0.8333	0.7	0.3	0.5	0.5	0.45	0.55	0.7	0.3	0	1	0.8	0.2	0.2	0.8	0.8	0.2	0.1	0.9
Greek	GRE	39	22	0.4	0.6	0.75	0.25	0.15	0.85	0.325	0.675	0.375	0.625	0.725	0.275	0.75	0.25	0.675	0.325	0.775	0.225	0.175	0.825	0.525	0.475	0.475	0.525	0.525	0.475	0.1	0.9
Hungarians	HUN	47	20	0.55	0.45	0.875	0.125	0.25	0.75	0.55	0.45	0.4	0.6	0.75	0.25	0.225	0.775	0.7	0.3	0.95	0.05	0.075	0.925	0.65	0.35	0.35	0.65	0.65	0.35	0.05	0.95
Icelanders	ICE	65	-18	0.54	0.4583	0.75	0.25	0.2917	0.7083	0.875	0.125	0.375	0.625	0.7083	0.2917	0.125	0.875	0.7083	0.2917	0.95833	0.04167	0.04167	0.95833	0.75	0.25	0.25	0.75	0.75	0.25	0.08333	0.91667
Iranians	IRA	32	53	0.67	0.3289	0.8289	0.1711	0.527	0.473	0.7368	0.2632	0.25	0.75	0.6316	0.3684	0.8947	0.1053	0.7368	0.2632	0.5526	0.4474	0.03947	0.96053	0.7895	0.2105	0.2105	0.7895	0.7763	0.2237	0.1711	0.8289
Italians_North	ITN	45.7	9.7	0.55	0.45	0.675	0.325	0.375	0.625	0.6	0.4	0.3	0.7	0.75	0.25	0.425	0.575	0.55	0.45	0.65	0.35	0.15	0.85	0.775	0.225	0.225	0.775	0.775	0.225	0.175	0.825
Kalash	KAS	31	74	0.55	0.45	0.95	0.05	0.8	0.2	0.7	0.3	0.4	0.6	0.4	0.6	0.85	0.15	0.7778	0.2222	0.6	0.4	0.15	0.85	0.85	0.15	0.15	0.85	0.85	0.15	0.3	0.7
Kalmyk	KAM	47	45.4	0.85	0.15	0.95	0.05	0.7778	0.2222	0.7	0.3	0.5	0.5	0.35	0.65	0.85	0.15	0.55	0.45	0.9	0.1	0.15	0.85	0.5	0.5	0.5	0.5	0.5	0.5	0	1
Lebanese_Muslim	LEB	33.8	35.8	0.36	0.6364	0.7727	0.2273	0.5909	0.4091	0.6364	0.3636	0.2273	0.7727	0.5909	0.4091	0.7273	0.2727	0.5	0.5	0.6818	0.3182	0.1364	0.8636	0.7273	0.2727	0.2727	0.7273	0.7727	0.2273	0.1364	0.8636
Lithuanians	LIT	55	24	0.65	0.35	0.85	0.15	0.35	0.65	0.6	0.4	0.5	0.5	0.85	0.15	0.15	0.85	0.65	0.35	0.9	0.1	0	1	0.65	0.35	0.35	0.65	0.7	0.3	0.3	0.7
Makrani	MAK	30	69.8	0.87	0.1316	0.92105	0.07895	0.6316	0.3684	0.8684	0.1316	0.2368	0.7632	0.4211	0.5789	0.8684	0.1316	0.7368	0.2632	0.5526	0.4474	0.1053	0.8947	0.7105	0.2895	0.2895	0.7105	0.7105	0.2895	0.2895	0.7105
Mandenka	MAN	14.9	-15.8	0.96	0.04167	1	0	0.7083	0.2917	1	0	0.7083	0.2917	0.5	0.5	1	0	0.91667	0.08333	0.125	0.875	0.6667	0.3333	1	0	0	1	0.875	0.125	0.75	0.25
Masai	MAS	-2.2	36.7	1	0	1	0	0.85	0.15	0.95	0.05	0.6	0.4	0.4	0.6	1	0	0.9	0.1	0.3	0.7	0.3	0.7	0.9	0.1	0.1	0.9	0.8	0.2	0.65	0.35
Mordovians	MOD	54.3	43	0.65	0.35	0.7	0.3	0.2	0.8	0.6	0.4	0.15	0.85	0.8	0.2	0.1	0.9	0.7	0.3	0.85	0.15	0.05556	0.94444	0.7	0.3	0.3	0.7	0.7	0.3	0	1
Moroccans	MOR	32	-5	0.55	0.45	0.85	0.15	0.45	0.55	0.7	0.3	0.5	0.5	0.3	0.7	1	0	0.45	0.55	0.55	0.45	0.25	0.75	0.75	0.25	0.25	0.75	0.75	0.25	0.4	0.6
North_Ossetian	NOS	42.5	48	0.7	0.3	0.6	0.4	0.5	0.5	0.65	0.35	0.3	0.7	0.6	0.4	0.6	0.4	0.75	0.25	0.6	0.4	0.1	0.9	0.65	0.35	0.35	0.65	0.65	0.35	0.15	0.85
Norwegians	NOR	62	10	0.68	0.3182	0.6818	0.3182	0.09091	0.90909	0.7273	0.2727	0.4091	0.5909	0.8636	0.1364	0.2273	0.7727	0.5909	0.4091	0.8636	0.1364	0.05	0.95	0.5909	0.4091	0.4091	0.5909	0.5455	0.4545	0.2273	0.7727
Orcadians	ORC	59.1	-2.9	0.67	0.3333	0.7083	0.2917	0.4583	0.5417	0.75	0.25	0.25	0.75	0.6667	0.3333	0.375	0.625	0.75	0.25	0.91667	0.08333	0.125	0.875	0.7083	0.2917	0.2917	0.7083	0.7917	0.2083	0.08333	0.91667
Palestinians	PAL	30	36.4	0.63	0.3714	0.7714	0.2286	0.5143	0.4857	0.6714	0.3286	0.3143	0.6857	0.4	0.6	0.8	0.2	0.6	0.4	0.5286	0.4714	0.1143	0.8857	0.7143	0.2857	0.2857	0.7143	0.7143	0.2857	0.2143	0.7857
Pathan	PAT	31.5	65.5	0.71	0.2895	0.92105	0.07895	0.6944	0.3056	0.8158	0.1842	0.5789	0.4211	0.5263	0.4737	0.7632	0.2368	0.6842	0.3158	0.6316	0.3684	0.1579	0.8421	0.7368	0.2632	0.2632	0.7368	0.7368	0.2632	0.2632	0.7368
Romanians	ROM	46	25	0.6	0.4	0.75	0.25	0.1	0.9	0.7	0.3	0.3	0.7	0.7	0.3	0.5	0.5	0.6	0.4	0.75	0.25	0.1	0.9	0.75	0.25	0.25	0.75	0.7	0.3	0.3	0.7
Russians	RUS	60	80	0.8	0.2045	0.75	0.25	0.3409	0.6591	0.6818	0.3182	0.3636	0.6364	0.7955	0.2045	0.1364	0.8636	0.7955	0.2045	0.93182	0.06818	0.04545	0.95455	0.6818	0.3182	0.3182	0.6818	0.6818	0.3182	0.1364	0.8636
Sardinians	SAR	40.1	9.1	0.46	0.537	0.8889	0.1111	0.3889	0.6111	0.7037	0.2963	0.1852	0.8148	0.7963	0.2037	0.8148	0.1852	0.6667	0.3333	0.5926	0.4074	0.03704	0.96296	0.6852	0.3148	0.3148	0.6852	0.6852	0.3148	0.1667	0.8333
Sicilians	SIC	37.5	14.2	0.32	0.6818	0.95455	0.04545	0.4545	0.5455	0.6818	0.3182	0.4545	0.5455	0.7727	0.2273	0.5909	0.4091	0.3636	0.6364	0.6818	0.3182	0	1	0.8182	0.1818	0.1818	0.8182	0.8182	0.1818	0.1364	0.8636
Sindhi	SIN	27.3	64	0.72	0.2778	0.97059	0.02941	0.7647	0.2353	0.7222	0.2778	0.4722	0.5278	0.2778	0.7222	0.97222	0.02778	0.8333	0.1667	0.4722	0.5278	0.1944	0.8056	0.75	0.25	0.25	0.75	0.7222	0.2778	0.1176	0.8824
Slovenians	SLO	46.3	15.2	0.58	0.4239	0.8207	0.1793	0.2667	0.7333	0.6467	0.3533	0.3207	0.6793	0.7772	0.2228	0.3587	0.6413	0.5385	0.4615	0.6667	0.3333	0.04396	0.95604	0.8022	0.1978	0.2065	0.7935	0.7826	0.2174	0.2981	0.7019
Somali	SOM	6	48	1	0	1	0	0.7308	0.2692	0.92308	0.07692	0.4615	0.5385	0.4231	0.5769	0.96154	0.03846	0.6923	0.3077	0.4615	0.5385	0.6538	0.3462	0.96154	0.03846	0.03846	0.96154	0.8077	0.1923	0.5385	0.4615
Spanish	SPA	39	-4	0.58	0.4151	0.6887	0.3113	0.3679	0.6321	0.7264	0.2736	0.3491	0.6509	0.7642	0.2358	0.7075	0.2925	0.5673	0.4327	0.7358	0.2642	0.08491	0.91509	0.7075	0.2925	0.2925	0.7075	0.7019	0.2981	0.1132	0.8868
Turkish	TUR	39.1	34.9	0.66	0.3393	0.7768	0.2232	0.4911	0.5089	0.5982	0.4018	0.3571	0.6429	0.5625	0.4375	0.7545	0.2455	0.7054	0.2946	0.6696	0.3304	0.03571	0.96429	0.6786	0.3214	0.3214	0.6786	0.6786	0.3214	0.1429	0.8571
Uzbek	UZB	41.7	63.8	0.9	0.1	0.95	0.05	0.75	0.25	0.65	0.35	0.5	0.5	0.8333	0.1667	0.9	0.1	0.55	0.45	0.7	0.3	0.35	0.65	0.7	0.3	0.3	0.7	0.7	0.3	0.1	0.9
Yoruba	YRI	10	8	1	0	1	0	0.7923	0.2077	0.992857	0.007143	0.5643	0.4357	0.4357	0.5643	1	0	0.95652	0.04348	0.1714	0.8286	0.8929	0.1071	0.98571	0.01429	0.01429	0.98571	0.8714	0.1286	0.9	0.1
